# Supplementary material for: Discovery of Dolutegravir Derivative against Liver Cancer via Inducing Autophagy and DNA Damage
Source: Molecules. 2024 Apr 13;29(8):1779. doi: 10.3390/molecules29081779 (PMC11052077; doi:10.3390/molecules29081779)
Supplement: Supplementary file 1 [file molecules-29-01779-s001.zip]

Archive with 1 entries (1 files):
- molecules-2905994-supplementary.pdf
